# Supplementary material for: Modified Anti-PstS1 Bi-specific antibodies unlock potent protection against tuberculosis
Source: PLoS Pathog. 2026 May 27;22(5):e1014133. doi: 10.1371/journal.ppat.1014133 (PMC13215483; doi:10.1371/journal.ppat.1014133)
Supplement: S1 Data — (XLSX) [file ppat.1014133.s007.xlsx]

## Sheet: Fig 2a
Binding curves of generated p4-163 variants determined by ELISA to M. tb lysates H37Rv, CDC1551 and HN878 strains
H37Rv	mAb conc. (ug/ml)	T56M/Y53R	Y101W/Y53R	G105M/Y53R	A107L/Y53R	T56M/Q57R	Y101W/Q57R	G105M/Q57R	A107L/Q57R	T56M/P59H	Y101W/P59H	G105M/P59H	p4-36	A107L/P59H	T56M	Y101W	G105M	A107L	Y53R	Q57R	P59H	p4-163	IgG1	PBS
	64	1.551	1.507	1.515	1.594	1.183	0.921	1.423	0.715	0.779	0.841	0.756	1.187	0.972	1.007	0.903	0.802	0.935	1.158	0.878	0.805	0.683	0.098	0.054
	16	1.063	0.928	1.063	1.178	0.801	0.496	0.934	0.436	0.69	0.481	0.408	1.258	0.539	0.902	0.704	0.571	0.716	0.858	0.697	0.666	0.716	0.069
	4	0.825	0.595	0.673	0.733	0.648	0.305	0.542	0.266	0.652	0.378	0.221	1.225	0.397	0.887	0.604	0.447	0.639	0.769	0.622	0.646	0.762	0.071	0.12
	1	0.767	0.43	0.465	0.578	0.586	0.18	0.271	0.157	0.618	0.284	0.142	1.245	0.231	0.848	0.531	0.331	0.582	0.72	0.576	0.601	0.764	0.055	0.081
	0.25	0.707	0.35	0.343	0.45	0.513	0.154	0.138	0.13	0.539	0.219	0.095	1.238	0.184	0.799	0.5	0.285	0.53	0.69	0.488	0.54	0.692	0.075	0.054
	0.0625	0.611	0.28	0.284	0.375	0.435	0.096	0.083	0.099	0.467	0.137	0.086	1.02	0.141	0.707	0.384	0.222	0.431	0.601	0.431	0.44	0.634	0.064	0.055
	0.015625	0.396	0.173	0.209	0.226	0.272	0.073	0.07	0.076	0.267	0.087	0.073	0.596	0.081	0.395	0.212	0.134	0.226	0.399	0.264	0.264	0.403	0.065	0.05
	0.00390625	0.18	0.087	0.13	0.115	0.144	0.067	0.058	0.065	0.137	0.066	0.059	0.26	0.062	0.21	0.113	0.087	0.126	0.211	0.16	0.153	0.202	0.059	0.048
CDC1551	mAb conc. (ug/ml)	T56M/Y53R	Y101W/Y53R	G105M/Y53R	A107L/Y53R	T56M/Q57R	Y101W/Q57R	G105M/Q57R	A107L/Q57R	T56M/P59H	Y101W/P59H	G105M/P59H	p4-36	A107L/P59H	T56M	Y101W	G105M	A107L	Y53R	Q57R	P59H	p4-163	IgG1	PBS
	64	1.547	1.581	1.6	1.571	1.156	1.033	1.448	1.088	1.124	1.039	0.981	1.19	1.101	1.062	1.085	1.019	1.12	1.214	1.024	0.928	0.771	0.071	0.041
	16	1.196	1.161	1.282	1.348	0.986	0.683	1.019	0.615	0.904	0.705	0.531	1.184	0.712	0.914	0.82	0.724	0.881	0.943	0.799	0.796	0.821	0.058
	4	0.964	0.806	0.85	0.974	0.815	0.428	0.681	0.406	0.82	0.568	0.294	1.265	0.501	0.872	0.702	0.565	0.729	0.851	0.697	0.771	0.786	0.049	0.098
	1	0.871	0.652	0.654	0.726	0.751	0.292	0.339	0.268	0.753	0.452	0.166	1.171	0.428	0.846	0.649	0.497	0.717	0.82	0.704	0.727	0.817	0.044	0.052
	0.25	0.839	0.568	0.551	0.656	0.736	0.211	0.169	0.206	0.72	0.39	0.092	1.122	0.312	0.809	0.621	0.452	0.675	0.769	0.635	0.684	0.755	0.04	0.043
	0.0625	0.698	0.441	0.446	0.508	0.586	0.148	0.082	0.132	0.575	0.247	0.069	0.912	0.224	0.71	0.506	0.369	0.534	0.696	0.571	0.566	0.696	0.042	0.043
	0.015625	0.412	0.248	0.337	0.304	0.341	0.084	0.051	0.088	0.299	0.119	0.048	0.535	0.109	0.408	0.276	0.225	0.281	0.438	0.372	0.32	0.416	0.044	0.04
	0.00390625	0.223	0.121	0.217	0.154	0.169	0.059	0.046	0.058	0.15	0.066	0.042	0.233	0.06	0.2	0.137	0.126	0.137	0.223	0.21	0.175	0.221	0.041	0.041
HN878	mAb conc. (ug/ml)	T56M/Y53R	Y101W/Y53R	G105M/Y53R	A107L/Y53R	T56M/Q57R	Y101W/Q57R	G105M/Q57R	A107L/Q57R	T56M/P59H	Y101W/P59H	G105M/P59H	p4-36	A107L/P59H	T56M	Y101W	G105M	A107L	Y53R	Q57R	P59H	p4-163	IgG1	PBS
	64	1.447	1.478	1.523	1.737	1.312	1.147	1.466	1.02	1.095	0.943	0.864	1.26	0.942	1.173	1.124	1.059	1.23	1.288	1.127	0.975	0.993	0.136	0.076
	16	1.102	1.12	1.22	1.357	1.001	0.643	1.054	0.556	0.884	0.616	0.511	1.258	0.527	0.984	0.834	0.759	0.976	1.052	0.89	0.857	0.933	0.104
	4	0.901	0.75	0.782	0.851	0.83	0.367	0.623	0.335	0.813	0.51	0.261	1.228	0.472	0.985	0.788	0.576	0.792	0.892	0.764	0.789	0.89	0.079	0.117
	1	0.844	0.601	0.589	0.745	0.767	0.244	0.322	0.221	0.792	0.398	0.147	1.222	0.419	0.991	0.788	0.518	0.811	0.876	0.719	0.771	0.886	0.075	0.078
	0.25	0.836	0.538	0.538	0.677	0.752	0.179	0.157	0.152	0.758	0.319	0.097	1.224	0.216	0.891	0.576	0.359	0.606	0.779	0.587	0.606	0.752	0.07	0.063
	0.0625	0.757	0.453	0.456	0.573	0.644	0.126	0.101	0.109	0.598	0.206	0.086	1.088	0.193	0.836	0.559	0.332	0.553	0.745	0.583	0.565	0.74	0.076	0.061
	0.015625	0.423	0.22	0.306	0.31	0.353	0.078	0.083	0.08	0.315	0.109	0.069	0.554	0.112	0.489	0.29	0.202	0.279	0.451	0.34	0.331	0.439	0.064	0.063
	0.00390625	0.212	0.121	0.194	0.163	0.195	0.08	0.068	0.07	0.179	0.086	0.074	0.273	0.087	0.253	0.162	0.127	0.146	0.252	0.197	0.178	0.228	0.057	0.051

## Sheet: Fig 2b
Area under the curve (AUC) as measured by ELISA for p4-163 variants against the M. tb lysates H37Rv, CDC1551 and HN878 strains
ELISA AUC	H37Rv	CDC1551	HN878
	1.69844	1.61459	1.26415
	1.52939	1.57557	1.25623
	1.63702	1.66203	1.32717
	1.77064	1.70927	1.49431
	1.29166	1.27955	1.14866
	0.873652	0.963733	0.827091
	1.47083	1.39502	1.19073
	0.717588	0.945305	0.728758
	1.00726	1.21682	1.00346
	0.838653	1.00784	0.756641
	0.712305	0.824152	0.632899
	0.946731	1.0296	0.707309
	1.31939	1.20584	1.11285
	1.06978	1.12684	0.985481
	0.891922	1.01176	0.885827
	1.10302	1.18624	1.09916
	1.34405	1.28994	1.17588
	1.05679	1.08743	1.0094
	1.00352	1.05254	0.937634

## Sheet: Fig 2c
AUC of the p4-163 variants as measured by ELISA for PstS1 and PstS1D279A
	PstS1	K136E	D279A
	1.01908	0.435075	1.00318
	1	0.940027	0.217129
	0.95502	0.89005	0.043562
	1.06724	0.976374	0.0882781
	0.996365	0.936393	0.0999546
	0.967742	0.904589	0.271377
	0.974557	0.910495	0.0496593
	0.999546	0.923217	0.0228669
	1.01181	0.945934	0.0290186
	0.959109	0.89005	0.0417719
	0.991368	0.906861	0.0342526
	0.944116	0.871422	0.0182962
	1.07042	0.963653	0.0401863
	1.02226	0.921399	0.0833258
	0.949114	0.837347	0.0237029
	0.86597	0.719673	0.0187551
	0.956383	0.844162	0.02005
	0.982735	0.888687	0.0939119
	0.900954	0.824171	0.0288323
	0.950931	0.802817	0.0396274
	0.999546	0.875965	0.0253612
	0.0232349	0.0229896	0.021204
	0.019891	0.0181781	0.0170059
PstS1	mAb conc. (ug/ml)	p4-36	p4-163	p4-163 Y53R	p4-163 Q57R	p4-163 P59H	p4-163 T56M	p4-163 Y101W	p4-163 G105M	p4-163 A107L	p4-163 T56M Y53R	p4-163 Y101W Y53R	PBS	p4-163 G105M Y53R	p4-163 A107L Y53R	p4-163 T56M Q57R	p4-163 Y101 Q57R	p4-163 G105M Q57R	p4-163 A107L Q57R	p4-163 T56M P59H	p4-163 Y101W P59H	p4-163 G105M P59H	p4-163 A107L P59H	IgG1
	1	2.504	2.43	2.37	2.521	2.478	2.414	2.482	2.416	2.498	2.416	2.333	0.04	2.414	2.464	2.461	2.289	2.201	2.355	2.404	2.316	2.227	2.357	0.048
	0.333333	2.312	2.277	2.19	2.44	2.236	2.195	2.215	2.299	2.301	2.181	2.314	0.047	2.165	2.484	2.349	2.18	1.989	2.196	2.249	2.068	2.189	2.323	0.052
	0.111111	2.016	2.01	1.846	2.213	1.978	1.889	1.837	1.996	1.998	1.847	2.011	0.042	1.701	2.198	2.019	1.897	1.592	1.816	1.927	1.608	1.949	1.999	0.057
	0.037037	1.413	1.387	1.128	1.623	1.375	1.211	1.066	1.329	1.301	1.087	1.333	0.044	1.01	1.736	1.465	1.295	0.91	1.272	1.311	0.94	1.514	1.462	0.051
	0.0123457	0.655	0.663	0.484	0.845	0.658	0.537	0.454	0.604	0.618	0.47	0.644	0.05	0.459	1.019	0.761	0.648	0.375	0.606	0.631	0.397	0.764	0.726	0.041
	0.00411523	0.266	0.27	0.201	0.381	0.276	0.223	0.191	0.259	0.248	0.197	0.26	0.043	0.189	0.465	0.305	0.265	0.159	0.266	0.267	0.171	0.332	0.309	0.051
	0.00137174	0.122	0.112	0.084	0.147	0.111	0.094	0.085	0.105	0.105	0.089	0.111	0.044	0.096	0.189	0.141	0.123	0.078	0.109	0.114	0.087	0.135	0.131	0.047
	0.000457247	0.092	0.059	0.049	0.068	0.057	0.055	0.05	0.06	0.063	0.057	0.065	0.049	0.072	0.095	0.08	0.079	0.06	0.069	0.079	0.063	0.074	0.075	0.053
PstS1 K136E	mAb conc. (ug/ml)	p4-36	p4-163	p4-163 Y53R	p4-163 Q57R	p4-163 P59H	p4-163 T56M	p4-163 Y101W	p4-163 G105M	p4-163 A107L	p4-163 T56M Y53R	p4-163 Y101W Y53R	PBS	p4-163 G105M Y53R	p4-163 A107L Y53R	p4-163 T56M Q57R	p4-163 Y101 Q57R	p4-163 G105M Q57R	p4-163 A107L Q57R	p4-163 T56M P59H	p4-163 Y101W P59H	p4-163 G105M P59H	p4-163 A107L P59H	IgG1
	1	1.462	2.272	2.256	2.301	2.251	2.249	2.352	2.208	2.277	2.221	2.188	0.039	2.135	2.193	2.162	1.959	1.687	2.057	2.158	2.074	1.863	1.91	0.053
	0.333333	0.924	2.168	2.019	2.261	2.176	2.089	2.074	2.156	2.203	2.042	2.081	0.04	2.021	2.218	2.122	1.952	1.726	1.927	2.039	1.917	1.87	2.126	0.047
	0.111111	0.345	1.855	1.693	1.965	1.828	1.701	1.645	1.813	1.842	1.7	1.826	0.042	1.658	2.042	1.907	1.72	1.399	1.666	1.76	1.498	1.671	1.818	0.054
	0.037037	0.14	1.24	1.019	1.449	1.252	1.048	0.954	1.194	1.22	1.035	1.232	0.041	1.096	1.668	1.38	1.143	0.823	1.169	1.204	0.84	1.129	1.304	0.059
	0.0123457	0.073	0.6	0.414	0.737	0.557	0.454	0.399	0.518	0.541	0.423	0.549	0.039	0.458	1.033	0.703	0.601	0.347	0.575	0.545	0.35	0.63	0.684	0.042
	0.00411523	0.05	0.269	0.191	0.341	0.254	0.209	0.18	0.204	0.237	0.183	0.241	0.043	0.191	0.449	0.299	0.259	0.141	0.233	0.237	0.151	0.255	0.268	0.055
	0.00137174	0.043	0.107	0.086	0.141	0.113	0.095	0.089	0.1	0.108	0.084	0.105	0.046	0.092	0.178	0.136	0.117	0.082	0.107	0.106	0.081	0.122	0.116	0.06
	0.000457247	0.035	0.07	0.059	0.075	0.063	0.064	0.056	0.067	0.07	0.066	0.065	0.043	0.06	0.085	0.086	0.068	0.059	0.068	0.061	0.059	0.062	0.072	0.058
PstS1 D279A	mAb conc. (ug/ml)	p4-36	p4-163	p4-163 Y53R	p4-163 Q57R	p4-163 P59H	p4-163 T56M	p4-163 Y101W	p4-163 G105M	p4-163 A107L	p4-163 T56M Y53R	p4-163 Y101W Y53R	PBS	p4-163 G105M Y53R	p4-163 A107L Y53R	p4-163 T56M Q57R	p4-163 Y101 Q57R	p4-163 G105M Q57R	p4-163 A107L Q57R	p4-163 T56M P59H	p4-163 Y101W P59H	p4-163 G105M P59H	p4-163 A107L P59H	IgG1
	1	2.418	0.698	0.149	0.341	0.4	0.854	0.181	0.057	0.088	0.144	0.103	0.037	0.041	0.128	0.286	0.064	0.045	0.051	0.355	0.081	0.138	0.063	0.047
	0.333333	2.301	0.476	0.078	0.143	0.161	0.589	0.085	0.051	0.057	0.075	0.068	0.037	0.039	0.077	0.16	0.047	0.04	0.041	0.164	0.059	0.067	0.053	0.047
	0.111111	2.024	0.184	0.055	0.087	0.077	0.288	0.054	0.039	0.042	0.05	0.052	0.038	0.043	0.055	0.086	0.047	0.037	0.041	0.08	0.046	0.053	0.052	0.047
	0.037037	1.365	0.102	0.048	0.061	0.051	0.135	0.043	0.038	0.041	0.044	0.043	0.04	0.038	0.047	0.062	0.039	0.041	0.037	0.052	0.047	0.049	0.048	0.042
	0.0123457	0.635	0.062	0.042	0.052	0.048	0.069	0.045	0.04	0.039	0.043	0.04	0.043	0.041	0.046	0.048	0.044	0.04	0.041	0.045	0.045	0.048	0.051	0.044
	0.00411523	0.272	0.049	0.043	0.048	0.049	0.054	0.04	0.045	0.039	0.041	0.044	0.046	0.044	0.045	0.049	0.043	0.043	0.044	0.043	0.047	0.05	0.046	0.046
	0.00137174	0.107	0.048	0.045	0.045	0.051	0.047	0.048	0.048	0.046	0.04	0.046	0.037	0.047	0.037	0.045	0.045	0.044	0.039	0.041	0.047	0.047	0.045	0.045
	0.000457247	0.066	0.044	0.045	0.047	0.046	0.04	0.039	0.04	0.041	0.042	0.048	0.04	0.037	0.037	0.036	0.038	0.041	0.039	0.038	0.045	0.04	0.039	0.045

## Sheet: Fig 2d
ELISA AUC heatmap depicting binding of p4-163 mAb variants against 11 recombinantly expressed M. tb proteins and maltose binding protein (MBP) from E. coli as control
ELISA AUC	PstS1	Rv0251c	Rv2031c	Rv2626c	Rv2450c	Rv0222	Rv2875c	Rv1733c	MS	ESAT6/CFP10	EsxS/EsxR	MBP
p4-36	1.54	0.06241	0.06002	0.0637	0.06401	0.08234	0.07695	0.0777	0.0732	0.05503	0.05002	0.05177
p4-163	1.579	0.06352	0.0645	0.06933	0.08745	0.09281	0.08477	0.0742	0.07362	0.05796	0.05869	0.05728
p4-163LR	1.733	0.09811	0.08752	0.08941	0.09778	0.1291	0.1031	0.09764	0.09619	0.08006	0.06417	0.0618
G105M	1.842	0.08222	0.09806	0.1142	0.1112	0.1191	0.1198	0.09169	0.09384	0.08175	0.06544	0.05974
G105M/Y53R	1.774	0.0927	0.08665	0.1064	0.09666	0.1045	0.1115	0.1025	0.1011	0.08916	0.07104	0.06183
IgG1	0.0968	0.08801	0.09476	0.1023	0.1152	0.1259	0.1528	0.1144	0.1012	0.08173	0.063	0.06483
p4-36	mAb conc. (ug/ml)	PstS1	Rv0251c	Rv2031c	Rv2626c	Rv2450c	Rv0222	Rv2875c	Rv1733c	MS	ESAT6/CFP10	EsxS/EsxR	MBP
	1	1.686	0.071	0.059	0.066	0.06	0.073	0.069	0.076	0.063	0.051	0.049	0.052
	0.25	1.539	0.055	0.063	0.066	0.069	0.095	0.087	0.08	0.086	0.059	0.051	0.053
	0.0625	1.394	0.074	0.061	0.055	0.062	0.072	0.068	0.08	0.064	0.057	0.055	0.053
	0.015625	1	0.057	0.052	0.067	0.081	0.085	0.099	0.099	0.075	0.067	0.055	0.052
p4-163	mAb conc. (ug/ml)	PstS1	Rv0251c	Rv2031c	Rv2626c	Rv2450c	Rv0222	Rv2875c	Rv1733c	MS	ESAT6/CFP10	EsxS/EsxR	MBP
	1	1.704	0.076	0.06	0.075	0.092	0.093	0.09	0.074	0.08	0.066	0.065	0.053
	0.25	1.568	0.054	0.067	0.067	0.087	0.093	0.083	0.075	0.071	0.051	0.056	0.062
	0.0625	1.499	0.065	0.073	0.067	0.085	0.104	0.083	0.078	0.073	0.063	0.056	0.057
	0.015625	1.231	0.089	0.087	0.083	0.094	0.092	0.102	0.092	0.076	0.082	0.064	0.071
p4-163LR	mAb conc. (ug/ml)	PstS1	Rv0251c	Rv2031c	Rv2626c	Rv2450c	Rv0222	Rv2875c	Rv1733c	MS	ESAT6/CFP10	EsxS/EsxR	MBP
	1	2.042	0.095	0.09	0.098	0.098	0.138	0.098	0.094	0.09	0.081	0.063	0.062
	0.25	1.726	0.08	0.087	0.083	0.097	0.13	0.107	0.098	0.101	0.084	0.066	0.063
	0.0625	1.239	0.197	0.091	0.099	0.11	0.116	0.117	0.119	0.107	0.071	0.067	0.066
	0.015625	0.555	0.081	0.099	0.092	0.114	0.12	0.104	0.107	0.109	0.085	0.075	0.055
G105M	mAb conc. (ug/ml)	PstS1	Rv0251c	Rv2031c	Rv2626c	Rv2450c	Rv0222	Rv2875c	Rv1733c	MS	ESAT6/CFP10	EsxS/EsxR	MBP
	1	1.987	0.085	0.113	0.129	0.116	0.121	0.111	0.098	0.094	0.084	0.061	0.062
	0.25	1.857	0.081	0.089	0.112	0.107	0.122	0.123	0.084	0.096	0.083	0.069	0.057
	0.0625	1.69	0.088	0.1	0.094	0.129	0.119	0.154	0.109	0.098	0.081	0.073	0.068
	0.015625	1.214	0.088	0.096	0.098	0.105	0.112	0.107	0.119	0.09	0.079	0.071	0.077
G105M/Y53R	mAb conc. (ug/ml)	PstS1	Rv0251c	Rv2031c	Rv2626c	Rv2450c	Rv0222	Rv2875c	Rv1733c	MS	ESAT6/CFP10	EsxS/EsxR	MBP
	1	1.931	0.105	0.091	0.084	0.09	0.091	0.122	0.108	0.115	0.086	0.07	0.059
	0.25	1.792	0.088	0.082	0.128	0.103	0.12	0.113	0.103	0.09	0.092	0.073	0.065
	0.0625	1.596	0.084	0.101	0.107	0.101	0.099	0.091	0.1	0.109	0.098	0.076	0.067
	0.015625	0.954	0.095	0.096	0.102	0.119	0.108	0.091	0.087	0.127	0.098	0.071	0.059
IgG1	mAb conc. (ug/ml)	PstS1	Rv0251c	Rv2031c	Rv2626c	Rv2450c	Rv0222	Rv2875c	Rv1733c	MS	ESAT6/CFP10	EsxS/EsxR	MBP
	1	0.094	0.08	0.102	0.117	0.117	0.127	0.152	0.11	0.107	0.083	0.055	0.067
	0.25	0.101	0.088	0.091	0.092	0.121	0.135	0.173	0.118	0.1	0.081	0.068	0.065
	0.0625	0.102	0.12	0.1	0.108	0.101	0.104	0.103	0.132	0.102	0.09	0.073	0.065
	0.015625	0.096	0.115	0.091	0.114	0.118	0.118	0.111	0.103	0.096	0.089	0.083	0.069

## Sheet: Fig 3a
Binding of antibodies to live H37Ra-mCherry as determined by flow cytometry and quantification of binding percentage
% IgG binding to H37Ra	H37Ra only	Secondary Ab	IgG1	p4-163	p4-163LR
	0.23	0.27	3.22	11.2	20.2
	0.24	0.28	3.63	7.01	18.3

## Sheet: Fig 3b
Quantification of binding of antibodies to live BCG-mCherry as determined by flow cytometry
% IgG binding to BCG	BCG only	Secondary Ab	IgG1	p4-163	p4-163LR
	0.37	0	1.31	3.61	10.3
	0.7	0.9	1.34	4.5	13

## Sheet: Fig 3c
Dose dependent antibody-mediated uptake of PstS1-PE by THP-1 monocytic cells in the presence of antibodies
	Conc. (ng/ml)	IgG1	p4-163	p4-163LR
	0.5	3.41	3.68	5.71
	5	3.75	16.8	17.9
	50	3.67	83.2	88.5

## Sheet: Fig 3d
Dose dependent antibody-mediated uptake of H37Ra-mCherry by THP-1 monocytic cells in the presence of antibodies
	Conc. (ng/ml)	IgG1	p4-163	p4-163LR
	0.5	2.16	3.57	2.74
	5	2.46	9.02	5.5
	50	2.47	16.1	13

## Sheet: Fig 3f
Lung M. tb bacterial burden was determined as CFU at 2 weeks following M. tb infection
Lung CFU	PBS	IgG1-0.1mg	p4-36 0.1mg	p4-163 0.1mg	p4-163LR 0.1mg
	255000	420000	240000		327000
				135000
	807000	579000	198000		225000
				162000
	600000	690000	231000		156000
				252000
	450000	651000	393000		177000
				576000
		660000	252000		111000
				264000
					209000

## Sheet: Fig 4c
AUC as measured by ELISA for Bi-S 36/163 and Bi-S 36/163LR along with their parental antibodies against the M. tb lysates H37Rv and CDC1551
ELISA AUC for CDC1551	p4-36	p4-163	p4-163LR	Bi-S 36/163	Bi-S 36/163LR	IgG1	PBS
	10.31	6.92	13.12	14.49	14.19	1.263
	9.623	5.743	10.95	13.42	18.34	1.039	0.7559
	9.41	6.183	12.99	14.01	14.43	0.9204	1.145
ELISA AUC for H37Rv	p4-36	p4-163	p4-163LR	Bi-S 36/163	Bi-S 36/163LR	IgG1	PBS
	9.796	5.187	9.881	14.02	18.13	0.803
	9.906	5.525	11.87	14.48	14.49	0.8302	0.6568
	9.54	4.99	9.389	13.62	17.72	0.7897	0.8366
CDC1551
mAb (ug/ml)	p4-36	p4-163	p4-163LR	Bi-S 36/163	Bi-S 36/163LR	IgG1	p4-36	p4-163	p4-163LR	Bi-S 36/163	Bi-S 36/163LR	IgG1	p4-36	p4-163	p4-163LR	Bi-S 36/163	Bi-S 36/163LR	IgG1	PBS	PBS
10	1.071	0.747	2.067	1.539	1.512	0.148	1.008	0.595	1.711	1.405	2.321	0.12	0.99	0.692	2.062	1.497	1.554	0.102	0.124	0.071
1	1.02	0.661	0.721	1.418	1.378	0.11	0.941	0.564	0.612	1.331	1.477	0.09	0.923	0.565	0.704	1.363	1.387	0.084	0.107	0.079
0.25	0.916	0.578	0.539	1.21	1.232	0.098	0.871	0.551	0.463	1.124	1.29	0.099	0.804	0.548	0.504	1.161	1.24	0.088	0.107	0.087
0.0625	0.68	0.503	0.385	0.7	0.753	0.102	0.712	0.447	0.353	0.674	0.706	0.1	0.6	0.444	0.346	0.673	0.719	0.075	0.108	0.072
0.015625	0.353	0.266	0.202	0.299	0.316	0.103	0.344	0.239	0.21	0.289	0.295	0.1	0.331	0.254	0.185	0.281	0.301	0.08	0.111	0.089
H37Rv
mAb (ug/ml)	p4-36	p4-163	p4-163LR	Bi-S 36/163	Bi-S 36/163LR	IgG1	p4-36	p4-163	p4-163LR	Bi-S 36/163	Bi-S 36/163LR	IgG1	p4-36	p4-163	p4-163LR	Bi-S 36/163	Bi-S 36/163LR	IgG1	PBS	PBS
10	1.063	0.53	1.612	1.486	2.203	0.084	1.06	0.592	1.948	1.562	1.546	0.092	1.03	0.512	1.543	1.444	2.204	0.089	0.089	0.064
1	0.931	0.519	0.496	1.374	1.542	0.079	0.954	0.53	0.591	1.401	1.411	0.076	0.908	0.495	0.461	1.333	1.469	0.072	0.081	0.067
0.25	0.832	0.478	0.371	1.183	1.29	0.065	0.864	0.486	0.398	1.163	1.201	0.076	0.852	0.482	0.354	1.158	1.205	0.062	0.069	0.069
0.0625	0.652	0.368	0.27	0.651	0.712	0.068	0.626	0.385	0.266	0.638	0.698	0.071	0.614	0.359	0.246	0.613	0.62	0.065	0.061	0.069
0.015625	0.338	0.198	0.149	0.266	0.28	0.06	0.302	0.203	0.149	0.262	0.287	0.076	0.316	0.195	0.142	0.254	0.253	0.064	0.074	0.073

[truncated: 11 more sheets: Fig 4d, Fig 4e, Fig 4f, Fig 4g, Fig 4h, Fig 5a, Fig 5b, S1 Fig, S4 Fig, S5a Fig, S5b Fig]
